# Supplementary material for: The Role of SUMO E3 Ligases in Signaling Pathway of Cancer Cells
Source: Int J Mol Sci. 2022 Mar 26;23(7):3639. doi: 10.3390/ijms23073639 (PMC8998487; doi:10.3390/ijms23073639)
Supplement: Supplementary file 1 [file ijms-23-03639-s001.zip]

Archive with 1 entries (1 files):
- ijms-1615623-supplementary.pdf
